# Supplementary material for: Gut microbiota composition in early pregnancy as a diagnostic tool for gestational diabetes mellitus
Source: Microbiol Spectr. 2025 Jul 1;13(8):e03390-24. doi: 10.1128/spectrum.03390-24 (PMC12349467; doi:10.1128/spectrum.03390-24)
Supplement: Figure S1 and Table S1 — Fig. S1: (A and B) Microbial composition profiles at the phylum and genus levels in the NC and GDM group. Table S1: Cohort description. [file spectrum.03390-24-s0001.xml]

<?xml version="1.0"?>
<ingest type="bpress">
  <metadata-filename name="manifest.xml" />
  <metadata-filename name="transfer.xml" />
  <metadata-filename name="article.xml" />
  <metadata-filename name="352434_1_1747757574_meca.xml" />
  <pdf-filename name="Manuscript.docx" />
  <pdf-filename name="XXXXXXXXX_01.tif" />
  <pdf-filename name="XXXXXXXXX_02.tif" />
  <pdf-filename name="XXXXXXXXX_03.tif" />
  <pdf-filename name="XXXXXXXXX_04.tif" />
  <pdf-filename name="XXXXXXXXX_05.tif" />
  <pdf-filename name="SI.docx" />
  <pdf-filename name="352434_1_merged_1745812307.pdf" />
  <pdf-filename name="352434_1_merged_dec_summary_1746548126.pdf" />
  <vendor-id>eJournalPress</vendor-id>
  <reference-id>1</reference-id>
</ingest>
